# Supplementary material for: Rapid Multiplex Strip Test for the Detection of Circulating Tumor DNA Mutations for Liquid Biopsy Applications
Source: Biosensors (Basel). 2022 Feb 4;12(2):97. doi: 10.3390/bios12020097 (PMC8869478; doi:10.3390/bios12020097)
Supplement: Supplementary file 1 [file biosensors-12-00097-s001.zip]

Archive with 1 entries (1 files):
- biosensors-1530533-supplementary.pdf
